# Supplementary material for: Comparative Analysis of QCM and Electrochemical Aptasensors for SARS-CoV-2 Detection
Source: Biosensors (Basel). 2024 Sep 6;14(9):431. doi: 10.3390/bios14090431 (PMC11429642; doi:10.3390/bios14090431)
Supplement: Supplementary file 1 [file biosensors-14-00431-s001.zip]

Archive with 1 entries (1 files):
- biosensors-3162897-supplementary.pdf
